# Supplementary material for: Assessment of the Life Cycle of a Wind and Photovoltaic Power Plant in the Context of Sustainable Development of Energy Systems
Source: Materials (Basel). 2022 Nov 4;15(21):7778. doi: 10.3390/ma15217778 (PMC9659216; doi:10.3390/ma15217778)
Supplement: Supplementary file 1 [file materials-15-07778-s001.zip]

Archive with 1 entries (1 files):
- materials-1908958-supplementary.pdf
